# Supplementary material for: The Genetic Basis of Quality of Life in Healthy Swedish Women: A Candidate Gene Approach
Source: PLoS One. 2015 Feb 12;10(2):e0118292. doi: 10.1371/journal.pone.0118292 (PMC4326277; doi:10.1371/journal.pone.0118292)
Supplement: S1 Table — (XLS) [file pone.0118292.s001.xls]

## Sheet: 139 candidate genes
Gene	eQTL (# SNPs)	Physical (# SNPs)	Quality of life
			PF	FA	PA	EF	CF	SF	QL
ABCB1	0	179			x
ABCC4	91	225		x	x
ACE	0	59	x
ADCY7	10	2				x
ADRB2	0	18			x
AGT	0	70	x
AKT1	17	97				x
AMPD1	0	15	x
ANG	107	4	x
APOE	31	7				x	x
AR	0	38				x
AVPR1A	0	58				x		x
AVPR1B	0	0				x
BCL11A	25	42			x
BDNF	0	34				x	x	x
BTRC	46	118	x
CAMK2A	0	24				x
CASP8	44	130	x
CASP9	8	159			x
CCL11	0	1				x
CCL2	0	0				x
CCL24	0	1				x
CCL26	0	2				x
CCL3	0	21				x
CD19	3	1		x
CD3E	0	85				x
CDKN2A	6	69	x
CDKN2B	54	69	x
CFS2	0	0				x
CHI3L1	0	22						x
CHRNA4	0	7				x
CLOCK	16	373				x
CNTF	15	67	x
COMT	49	67		x	x	x	x	x
CREB1	37	81				x
CREBBP	31	19	x
CRHBP	0	38			x
CRHR1	0	169			x	x
CRHR2	0	60			x	x
CRP	0	18		x		x
CRY2	43	35				x
CX3CR1	0	17			x
CXCL11	0	0		x		x
CXCL9	0	0		x		x
CYP2B6	0	21			x
CYP2C9	0	91			x
CYP2D6	0	11			x
CYP3A4	0	18			x
DBH	0	16				x
DPYD	20	969	x	x
DPYS	0	177	x
DRD2	0	118						x
DRD4	66	0	x	x		x	x	x
ESR1	0	616			x	x
FKBP5	35	80				x
GABRB2	0	156				x
GCH1	87	44	x		x
GLDC	132	49				x
GNAL	0	37				x
GNAS	22	14				x
GNB3	0	3				x
GRIN1	27	0				x
GRIN2A	0	533				x
GRIN2B	0	212				x
GSK3B	33	235				x
GSTP1	38	76		x
GSTZ1	41	16		x
HBS1L	32	23			x
HCRTR2	0	35				x
HLA-DRB1	138	124			x
HSN2	51	29			x
HTR2A	0	76			x	x
IFNG	0	64		x		x
IL1	0	0	x	x
IL10	2	40	x	x		x	x
IL12A	47	52				x
IL12B	53	81				x
IL15	28	157				x
IL18	0	68	x
IL1A	35	101			x	x
IL1B	0	41		x	x	x			x
IL1RN	0	117	x			x		x	x
IL2	0	60		x		x
IL4	0	48		x		x
IL4R	113	142				x
IL5	0	29		x
IL6	0	122	x	x	x	x		x	x
IL7	21	104				x
IL8	30	35		x	x	x
KAT2B	0	134	x
LIPG	59	6	x
MAOA	0	9				x		x
MC2R	0	3			x
MGMT	39	289	x						x
MIF	18	30				x
MPO	0	43				x
MTHFR	22	140				x
MTR	29	123	x
MYB	43	19			x
MYLK	0	45	x
NGFR	25	7				x
NOS	0	0				x
NOS3	43	23			x
NPSR1	0	372				x
NPY	42	8				x
NR3C1	22	40	x
NR3C2	0	121	x
OPRM1	0	199		x	x	x		x
OXTR	16	25				x		x
PCLO	0	98				x
PER2	24	27		x
PER3	0	111		x		x
PLA2G2A	0	11				x
POMC	22	11			x
PPARGC1A	0	26	x
PRKACA	86	4				x
PSMB4	49	0				x
PSMD9	42	18				x
PTGS2	0	67				x
RHBDF2	64	1			x
SCN9A	0	46			x
SERPINA6	0	77			x
SERPINE1	0	76				x
SLC18A2	0	17				x
SLC29A3	33	19				x
SLC6A3	12	116	x			x	x
SLC6A4	91	10			x	x		x
SYNJ2	25	37				x
TBX21	31	10				x
TGFB1	100	17	x
TIMELESS	19	29		x
TNF	70	48	x	x		x		x
TYMS	72	119				x
UCN3	0	37				x
UGT1A1	0	95							x
UGT2B7	0	174			x
UMPS	33	128	x			x
VGF	18	12				x
WNK1	58	108			x
	2663	10649
